# Supplementary material for: A methylation-based nomogram for predicting survival in patients with lung adenocarcinoma
Source: BMC Cancer. 2021 Jul 12;21:801. doi: 10.1186/s12885-021-08539-4 (PMC8273993; doi:10.1186/s12885-021-08539-4)
Supplement: Supplementary file 3 — Additional file 3: Table S3. Annotation of methylation probes corresponding to three target genes. [file 12885_2021_8539_MOESM3_ESM.xlsx]

## Sheet: DEgenemethyinfo
ProbeID	gene	chrom	chromStart	chromEnd	Strand	UCSC_RefGene_Accession	UCSC_RefGene_Group	UCSC_CpG_Islands_Name	Relation_to_UCSC_CpG_Island	DHS	corr.Pvalue	corr.R	mean_Tumor	mean_Normal	DE.Pvalue	DE.dir
cg18044111	LIMS2	chr2	128422306	128422308	R	NM_001136037;NM_001161403;NM_017980;NM_001161404	Body;Body;TSS200;5'UTR	chr2:128421719-128422182	S_Shore	TRUE	0.0105906	-0.120251	0.617858	0.568108	3.71177e-06	Hyper
cg22542731	LIMS2	chr2	128440273	128440275	F	NM_001161404	TSS1500				0.0390859	-0.0971957	0.809962	0.744195	1.28416e-12	Hyper
cg14282137	LIMS2	chr2	128433057	128433059	F	NM_001161403;NM_001136037;NM_001161404	TSS1500;TSS1500;5'UTR	chr2:128433010-128433490	Island		0.154532	-0.0671503	0.0765961	0.036059	6.10705e-20	Hyper
cg03689092	LIMS2	chr2	128439344	128439346	F	NM_001161404;NM_001161404	1stExon;5'UTR				0.00374312	-0.136251	0.781849	0.649777	1.13765e-12	Hyper
cg09131629	LIMS2	chr2	128433308	128433310	F	NM_001161403;NM_001136037;NM_001161404	TSS1500;TSS1500;5'UTR	chr2:128433010-128433490	Island		0.0894389	-0.0800666	0.0690085	0.0355219	2.28569e-14	Hyper
cg19326543	LIMS2	chr2	128422714	128422716	R	NM_001136037;NM_001161403;NM_017980;NM_001161404	Body;Body;TSS1500;5'UTR	chr2:128421719-128422182	S_Shore		0.622416	-0.023249	0.807838	0.742655	4.84276e-07	Hyper
cg04947052	LIMS2	chr2	128430936	128430938	F	NM_001136037;NM_001161403;NM_001161404	Body;Body;5'UTR	chr2:128432194-128432743	N_Shore		0.800272	0.0119458	0.758427	0.646867	7.86488e-12	Hyper
cg16782174	LIMS2	chr2	128410802	128410804	R	NM_001136037;NM_017980;NM_001161403;NM_001161404	Body;Body;Body;Body	chr2:128410563-128410804	Island		0.526022	0.0299346	0.943075	0.939702	0.550254	Nodiff
cg16477975	LIMS2	chr2	128436716	128436718	R	NM_001161404	5'UTR	chr2:128432194-128432743	S_Shelf		0.00249189	0.142081	0.811012	0.886708	9.78043e-24	Hypo
cg03555157	LIMS2	chr2	128439170	128439172	F	NM_001161404;NM_001161404	1stExon;5'UTR				0.00461594	-0.133161	0.603472	0.509316	5.70278e-11	Hyper
cg20476058	LIMS2	chr2	128438737	128438739	F	NM_001161404	5'UTR				1.55855e-08	-0.262333	0.76058	0.659812	9.21464e-14	Hyper
cg16362481	LIMS2	chr2	128413008	128413010	F	NM_001136037;NM_017980;NM_001161403;NM_001161404	Body;Body;Body;Body	chr2:128408957-128409355	S_Shelf		0.126051	-0.0721447	0.733727	0.642332	4.07068e-14	Hyper
cg00703885	LIMS2	chr2	128440246	128440248	F	NM_001161404	TSS1500				0.447775	-0.035834	0.823506	0.803906	0.00690242	Hyper
cg21339084	LIMS2	chr2	128422432	128422434	R	NM_001136037;NM_001161403;NM_017980;NM_001161404	Body;Body;TSS1500;5'UTR	chr2:128421719-128422182	S_Shore	TRUE	0.000153773	-0.177302	0.595844	0.525654	1.05404e-08	Hyper
cg08385249	LIMS2	chr2	128433372	128433374	F	NM_001161403;NM_001136037;NM_001161404	TSS1500;TSS1500;5'UTR	chr2:128433010-128433490	Island		0.00513077	-0.131578	0.0996445	0.0441699	1.02508e-18	Hyper
cg26342671	LIMS2	chr2	128432523	128432525	R	NM_001136037;NM_001161403;NM_001161404	Body;Body;5'UTR	chr2:128432194-128432743	Island		0.102244	-0.0770448	0.0741955	0.0183336	7.01889e-20	Hyper
cg03022211	LIMS2	chr2	128410688	128410690	R	NM_001136037;NM_017980;NM_001161403;NM_001161404	Body;Body;Body;Body	chr2:128410563-128410804	Island		0.0870244	0.0806748	0.764591	0.788892	0.00047955	Hypo
cg03205238	LIMS2	chr2	128440052	128440054	R	NM_001161404	TSS1500				0.113695	0.0745873	0.892619	0.889424	0.539615	Nodiff
cg13099839	LIMS2	chr2	128422112	128422114	F	NM_001136037;NM_017980;NM_001161403;NM_017980;NM_001161404	Body;1stExon;Body;5'UTR;5'UTR	chr2:128421719-128422182	Island	TRUE	0.0623846	-0.0879231	0.236347	0.173602	1.78521e-17	Hyper
cg20694820	LIMS2	chr2	128415067	128415069	R	NM_001136037;NM_017980;NM_001161403;NM_001161404	Body;Body;Body;Body				0.0762045	0.08358	0.857131	0.878851	0.000179794	Hypo
cg18335290	LIMS2	chr2	128438946	128438948	F	NM_001161404;NM_001161404	1stExon;5'UTR				0.00973498	-0.121613	0.543491	0.483944	5.54223e-07	Hyper
cg14664764	LIMS2	chr2	128433156	128433158	F	NM_001161403;NM_001136037;NM_001161404	TSS1500;TSS1500;5'UTR	chr2:128433010-128433490	Island		0.347902	-0.0444004	0.0257469	0.0164171	4.30203e-05	Hyper
cg21901488	LIMS2	chr2	128412419	128412421	F	NM_001136037;NM_017980;NM_001161403;NM_001161404	Body;Body;Body;Body	chr2:128410563-128410804	S_Shore		0.333515	0.04564	0.756962	0.762045	0.461842	Nodiff
cg16944093	LIMS2	chr2	128422119	128422121	F	NM_001136037;NM_017980;NM_001161403;NM_017980;NM_001161404	Body;1stExon;Body;5'UTR;5'UTR	chr2:128421719-128422182	Island	TRUE	0.0949512	-0.0787261	0.303793	0.245645	1.60476e-10	Hyper
cg01761729	LIMS2	chr2	128419649	128419651	R	NM_001136037;NM_017980;NM_001161403;NM_001161404	Body;Body;Body;5'UTR	chr2:128421719-128422182	N_Shelf	TRUE	0.28357	0.0506588	0.57013	0.534008	8.77816e-05	Hyper
cg00142933	LIMS2	chr2	128420783	128420785	F	NM_001136037;NM_017980;NM_001161403;NM_001161404	Body;Body;Body;5'UTR	chr2:128421719-128422182	N_Shore		0.188676	-0.0620102	0.773903	0.715021	4.29664e-07	Hyper
cg23966569	LIMS2	chr2	128433506	128433508	F	NM_001161403;NM_001136037;NM_001161404	TSS1500;TSS1500;5'UTR	chr2:128432194-128432743	S_Shore		0.00982893	-0.121458	0.121021	0.0765483	2.59935e-08	Hyper
cg14489933	LIMS2	chr2	128422618	128422620	F	NM_001136037;NM_001161403;NM_017980;NM_001161404	Body;Body;TSS1500;5'UTR	chr2:128421719-128422182	S_Shore		0.109694	-0.0754229	0.837524	0.785595	2.94191e-06	Hyper
cg17976576	LIMS2	chr2	128432609	128432611	R	NM_001136037;NM_001161403;NM_001136037;NM_001161403;NM_001161404	1stExon;5'UTR;5'UTR;1stExon;5'UTR	chr2:128432194-128432743	Island		0.216492	-0.058309	0.0317214	0.0183699	1.00636e-05	Hyper
cg19426955	LIMS2	chr2	128422223	128422225	R	NM_001136037;NM_001161403;NM_017980;NM_001161404	Body;Body;TSS200;5'UTR	chr2:128421719-128422182	S_Shore	TRUE	0.889657	-0.00655105	0.419772	0.382718	0.000536854	Hyper
cg15781838	LIMS2	chr2	128422716	128422718	F	NM_001136037;NM_001161403;NM_017980;NM_001161404	Body;Body;TSS1500;5'UTR	chr2:128421719-128422182	S_Shore		0.334266	-0.0455692	0.865425	0.774833	1.20257e-11	Hyper
cg11115063	LIMS2	chr2	128410601	128410603	F	NM_001136037;NM_017980;NM_001161403;NM_001161404	Body;Body;Body;Body	chr2:128410563-128410804	Island		0.0759004	0.0836664	0.560225	0.55091	0.334676	Nodiff
cg03198029	LIMS2	chr2	128431384	128431386	F	NM_001136037;NM_001161403;NM_001161404	Body;Body;5'UTR	chr2:128432194-128432743	N_Shore		6.30539e-07	-0.232011	0.80021	0.718183	3.47328e-12	Hyper
cg06107159	LIMS2	chr2	128432242	128432244	F	NM_001136037;NM_001161403;NM_001161404	Body;Body;5'UTR	chr2:128432194-128432743	Island		0.0847597	-0.0812577	0.312743	0.274414	0.000722656	Hyper
cg07262244	LIMS2	chr2	128433488	128433490	F	NM_001161403;NM_001136037;NM_001161404	TSS1500;TSS1500;5'UTR	chr2:128433010-128433490	Island		0.00174338	-0.147029	0.238732	0.14385	4.35166e-13	Hyper
cg10661054	LIMS2	chr2	128422178	128422180	R	NM_001136037;NM_001161403;NM_017980;NM_001161404	Body;Body;TSS200;5'UTR	chr2:128421719-128422182	Island	TRUE	0.816734	-0.0109548	0.259533	0.187247	6.03798e-10	Hyper
cg23978968	S1PR1	chr1	101704655	101704657	F	NM_001400	Body	chr1:101702445-101702745	S_Shore	TRUE	0.0135011	-0.116249	0.564893	0.490179	4.00167e-09	Hyper
cg03050965	S1PR1	chr1	101705236	101705238	R	NM_001400	Body	chr1:101701785-101702068	S_Shelf		7.57419e-15	-0.355076	0.666059	0.584787	1.03869e-11	Hyper
cg10020333	S1PR1	chr1	101704503	101704505	F	NM_001400	5'UTR	chr1:101702445-101702745	S_Shore	TRUE	0.06691	-0.086357	0.101472	0.110055	0.239143	Nodiff
cg20740769	S1PR1	chr1	101701818	101701820	R	NM_001400	TSS1500	chr1:101701785-101702068	Island		0.0554744	-0.0902469	0.114922	0.0814728	2.58507e-12	Hyper
cg25012864	S1PR1	chr1	101702061	101702063	R	NM_001400	TSS1500	chr1:101701785-101702068	Island		0.160918	-0.0661284	0.063136	0.0363708	1.49634e-06	Hyper
cg18323466	S1PR1	chr1	101702601	101702603	R	NM_001400;NM_001400	1stExon;5'UTR	chr1:101702445-101702745	Island		0.000568508	-0.161656	0.239028	0.0485496	8.70771e-56	Hyper
cg19038540	S1PR1	chr1	101701363	101701365	F	NM_001400	TSS1500	chr1:101701785-101702068	N_Shore		0.000572344	-0.161572	0.153354	0.12121	6.5706e-06	Hyper
cg04156369	S1PR1	chr1	101702518	101702520	R	NM_001400;NM_001400	1stExon;5'UTR	chr1:101702445-101702745	Island		0.0159419	-0.113442	0.162538	0.0348211	2.49127e-45	Hyper
cg05338680	S1PR1	chr1	101701964	101701966	F	NM_001400	TSS1500	chr1:101701785-101702068	Island		0.142916	-0.0690943	0.136009	0.119377	0.00198161	Hyper
cg18757941	S1PR1	chr1	101704440	101704442	F	NM_001400	5'UTR	chr1:101702445-101702745	S_Shore	TRUE	0.0212757	-0.108428	0.0644936	0.0612978	0.544085	Nodiff
cg05160678	S1PR1	chr1	101701733	101701735	F	NM_001400	TSS1500	chr1:101701785-101702068	N_Shore		0.0513064	-0.0918313	0.133208	0.109315	5.04846e-05	Hyper
cg05053688	S1PR1	chr1	101702743	101702745	F	NM_001400	5'UTR	chr1:101702445-101702745	Island		0.000705003	-0.158943	0.196281	0.080953	1.71981e-57	Hyper
cg07400091	S1PR1	chr1	101704472	101704474	F	NM_001400	5'UTR	chr1:101702445-101702745	S_Shore	TRUE	0.033672	-0.100041	0.0872961	0.0732024	0.0176607	Hyper
cg04701420	S1PR1	chr1	101701526	101701528	F	NM_001400	TSS1500	chr1:101701785-101702068	N_Shore		0.0109464	-0.119712	0.111455	0.0841274	5.52272e-07	Hyper
cg21385047	S1PR1	chr1	101702688	101702690	R	NM_001400	5'UTR	chr1:101702445-101702745	Island		0.000121428	-0.17999	0.150716	0.0561204	1.03328e-28	Hyper
cg20166532	S1PR1	chr1	101702781	101702783	F	NM_001400	5'UTR	chr1:101701785-101702068	S_Shore		5.30098e-05	-0.189132	0.174261	0.0854192	1.87965e-29	Hyper
cg02628801	S1PR1	chr1	101701962	101701964	F	NM_001400	TSS1500	chr1:101701785-101702068	Island		0.535175	-0.0292756	0.0469498	0.0369235	0.0317971	Hyper
cg17972213	S1PR1	chr1	101704897	101704899	F	NM_001400	Body	chr1:101701785-101702068	S_Shelf		1.36235e-10	-0.296315	0.648122	0.559938	3.04706e-06	Hyper
cg17859448	S1PR1	chr1	101703748	101703750	F	NM_001400	5'UTR	chr1:101701785-101702068	S_Shore		9.23863e-13	-0.327847	0.409564	0.208391	1.7753e-42	Hyper
cg13477354	S1PR1	chr1	101705538	101705540	F	NM_001400	Body	chr1:101701785-101702068	S_Shelf		7.28025e-18	-0.390336	0.805365	0.654239	5.27113e-11	Hyper
cg10210739	S1PR1	chr1	101703627	101703629	F	NM_001400	5'UTR	chr1:101701785-101702068	S_Shore		1.71471e-05	-0.202257	0.470035	0.303771	1.39126e-20	Hyper
cg02514888	NGEF	chr2	233796014	233796016	F	NM_019850	Body	chr2:233791783-233793922	S_Shelf		0.000116013	0.180703	0.699959	0.766304	9.47518e-11	Hypo
cg10259518	NGEF	chr2	233765615	233765617	R	NM_019850;NM_001114090	Body;Body	chr2:233765849-233766119	N_Shore		0.0128757	0.117039	0.793763	0.744409	5.57322e-08	Hyper
cg09522571	NGEF	chr2	233759543	233759545	F	NM_019850;NM_001114090	Body;Body				0.00116638	0.152423	0.822124	0.840828	0.00127765	Hypo
cg24681598	NGEF	chr2	233759521	233759523	F	NM_019850;NM_001114090	Body;Body				7.11452e-07	0.23095	0.883298	0.888323	0.456774	Nodiff
cg03429348	NGEF	chr2	233750588	233750590	R	NM_019850;NM_001114090	Body;Body				1.63402e-06	0.223504	0.808694	0.848444	2.0174e-07	Hypo
cg05935827	NGEF	chr2	233765871	233765873	F	NM_019850;NM_001114090	Body;Body	chr2:233765849-233766119	Island		0.966546	-0.00198041	0.670635	0.55388	8.08225e-18	Hyper
cg26635044	NGEF	chr2	233757625	233757627	R	NM_019850;NM_001114090	Body;Body				4.67878e-08	0.25373	0.809916	0.844637	4.34968e-05	Hypo
cg14478422	NGEF	chr2	233877931	233877933	F	NM_019850;NM_019850	1stExon;5'UTR				0.000361211	0.167239	0.431401	0.567614	8.34731e-16	Hypo
cg02941741	NGEF	chr2	233793920	233793922	F	NM_019850;NM_001114090	Body;TSS1500	chr2:233791783-233793922	Island		6.83642e-06	0.210051	0.70403	0.541192	5.94422e-19	Hyper
cg06266189	NGEF	chr2	233790292	233790294	F	NM_019850;NM_001114090	Body;Body	chr2:233791783-233793922	N_Shore	TRUE	2.06024e-12	0.323026	0.492373	0.39112	4.85543e-10	Hyper
cg16116752	NGEF	chr2	233831577	233831579	F	NM_019850	Body				2.69184e-05	0.196298	0.745085	0.803372	1.92911e-14	Hypo
cg21998869	NGEF	chr2	233878149	233878151	F	NM_019850	TSS200				0.0755305	0.0837718	0.698539	0.782086	9.12973e-17	Hypo
cg19592185	NGEF	chr2	233815735	233815737	F	NM_019850	Body				0.00773639	0.125266	0.781751	0.704482	2.53244e-07	Hyper
cg05223061	NGEF	chr2	233768376	233768378	F	NM_019850;NM_001114090	Body;Body	chr2:233765849-233766119	S_Shelf		1.49388e-05	0.202322	0.736028	0.752281	0.163319	Nodiff
cg13862851	NGEF	chr2	233791889	233791891	F	NM_019850;NM_001114090	Body;Body	chr2:233791783-233793922	Island		0.0922885	-0.0793656	0.406348	0.371984	5.18261e-06	Hyper
cg20539430	NGEF	chr2	233762569	233762571	F	NM_019850;NM_001114090	Body;Body	chr2:233765849-233766119	N_Shelf		0.000580318	0.161398	0.918187	0.950348	1.50004e-10	Hypo
cg22829375	NGEF	chr2	233764830	233764832	R	NM_019850;NM_001114090	Body;Body	chr2:233765849-233766119	N_Shore		1.74958e-11	0.309731	0.604336	0.615416	0.144974	Nodiff
cg27604702	NGEF	chr2	233793087	233793089	F	NM_019850;NM_001114090	Body;TSS1500	chr2:233791783-233793922	Island	TRUE	0.00634006	-0.128359	0.163965	0.0467191	6.36122e-39	Hyper
cg06735243	NGEF	chr2	233766657	233766659	R	NM_019850;NM_001114090	Body;Body	chr2:233765849-233766119	S_Shore	TRUE	0.441281	-0.0363483	0.517319	0.617812	7.97531e-19	Hypo
cg19485804	NGEF	chr2	233878713	233878715	R	NM_019850	TSS1500				0.635071	0.0224075	0.773486	0.850847	1.65524e-18	Hypo
cg06828015	NGEF	chr2	233793119	233793121	R	NM_019850;NM_001114090	Body;TSS1500	chr2:233791783-233793922	Island	TRUE	0.240438	-0.0553877	0.174514	0.123392	2.65048e-18	Hyper
cg09312809	NGEF	chr2	233878003	233878005	F	NM_019850	TSS200				0.00447835	0.133611	0.491133	0.633183	3.94557e-23	Hypo
cg23843180	NGEF	chr2	233852838	233852840	R	NM_019850	5'UTR			TRUE	0.000200596	-0.174229	0.708723	0.790374	5.62744e-15	Hypo
cg06143658	NGEF	chr2	233878014	233878016	F	NM_019850	TSS200				0.00731404	0.126145	0.528042	0.640306	6.76867e-14	Hypo
cg11972305	NGEF	chr2	233791961	233791963	R	NM_019850;NM_001114090	Body;Body	chr2:233791783-233793922	Island	TRUE	0.00760042	-0.125544	0.276584	0.146079	1.26499e-36	Hyper
cg08165971	NGEF	chr2	233792393	233792395	R	NM_019850;NM_001114090	Body;Body	chr2:233791783-233793922	Island	TRUE	0.00308609	-0.139044	0.297611	0.0876637	7.51828e-38	Hyper
cg09336899	NGEF	chr2	233766001	233766003	F	NM_019850;NM_001114090	Body;Body	chr2:233765849-233766119	Island		0.00347522	0.137332	0.817526	0.573602	1.82982e-17	Hyper
cg25912328	NGEF	chr2	233757783	233757785	R	NM_019850;NM_001114090	Body;Body				4.04429e-05	0.192025	0.917901	0.949956	2.18755e-09	Hypo
cg04363282	NGEF	chr2	233877968	233877970	F	NM_019850	TSS200				0.0001639	0.176569	0.403901	0.570308	1.19915e-21	Hypo
cg13252401	NGEF	chr2	233793310	233793312	F	NM_019850;NM_001114090	Body;TSS1500	chr2:233791783-233793922	Island		8.92936e-06	0.207443	0.462787	0.221419	2.97707e-35	Hyper
